# Supplementary material for: Green Synthesis of Highly Fluorescent Carbon Dots from Bovine Serum Albumin for Linezolid Drug Delivery as Potential Wound Healing Biomaterial: Bio-Synergistic Approach, Antibacterial Activity, and In Vitro and Ex Vivo Evaluation
Source: Pharmaceutics. 2023 Jan 10;15(1):234. doi: 10.3390/pharmaceutics15010234 (PMC9862409; doi:10.3390/pharmaceutics15010234)
Supplement: Supplementary file 1 [file pharmaceutics-15-00234-s001.zip]

Archive with 1 entries (1 files):
- pharmaceutics-2143237-supplementary.pdf
